# Supplementary material for: Docking-Informed Machine Learning for Kinome-wide Affinity Prediction
Source: J Chem Inf Model. 2024 Dec 10;64(24):9196–204. doi: 10.1021/acs.jcim.4c01260 (PMC11684025; doi:10.1021/acs.jcim.4c01260)
Supplement: Supplementary file 1 — ci4c01260_si_001.xlsx [file ci4c01260_si_001.xlsx]

## Sheet: compound split
		Kinase	Accession	DiffDock	VinaGPU	ECFP	# of Activities			Kinase	Accession	DiffDock	VinaGPU	ECFP	# of Activities
	AGC	AKT1	P31749	0.75 (1287/349)	0.67 (2014/546)	0.72 (2050/513)	2563		CAMK	AMPKa2	P54646	0.87 (62/4)	0.53 (139/28)	0.63 (133/34)	167
		AKT2	P31751	0.89 (425/96)	0.76 (1092/282)	0.89 (1099/275)	1374			CASK	O14936	0.00 (10/1)	0.61 (14/3)	-	17
		BARK1	P25098	0.53 (116/36)	0.47 (259/61)	0.69 (256/65)	321			CHK1	O14757	0.72 (1590/368)	0.74 (1725/414)	0.75 (1712/429)	2141
		GPRK5	P34947	0.25 (78/17)	0.46 (369/85)	0.38 (364/91)	455			CHK2	O96017	0.71 (565/140)	0.52 (891/200)	0.65 (877/220)	1097
		MRCKb	Q9Y5S2	0.39 (17/6)	0.04 (62/11)	-	73			CaMK1a	Q14012	0.51 (497/109)	0.17 (591/129)	0.10 (576/144)	720
		NDR1	Q15208	-	0.03 (16/2)	-	20			CaMK1d	Q8IU85	0.24 (220/63)	0.31 (276/53)	0.21 (263/66)	329
		PDK1	O15530	0.67 (795/192)	0.73 (995/253)	0.75 (999/250)	1249			CaMK1g	Q96NX5	0.70 (31/7)	0.04 (47/6)	-	54
		PKACa	P17612	0.57 (609/144)	0.55 (927/219)	0.57 (925/232)	1157			CaMK2a	Q9UQM7	0.60 (263/67)	0.66 (302/58)	0.08 (288/72)	360
		PKCh	P24723	0.61 (54/18)	0.54 (183/44)	0.60 (181/46)	227			CaMK2b	Q13554	0.56 (469/98)	0.37 (523/115)	0.33 (510/128)	638
		PKCi	P41743	0.46 (414/105)	0.37 (805/208)	0.58 (813/204)	1017			CaMK2d	Q13557	0.76 (551/123)	0.64 (609/135)	0.84 (596/149)	745
		PKCt	Q04759	0.65 (272/78)	0.55 (602/136)	0.75 (590/148)	738			CaMK2g	Q13555	0.49 (474/102)	0.52 (515/112)	0.40 (504/127)	631
		PKG1	Q13976	0.44 (216/53)	0.37 (486/107)	0.36 (482/121)	603			DAPK1	P53355	0.26 (43/7)	0.54 (77/16)	-	95
		PKN1	Q16512	0.26 (53/11)	0.53 (91/18)	0.10 (87/22)	109			DAPK2	Q9UIK4	0.26 (40/14)	0.10 (58/10)	-	68
		ROCK1	Q13464	0.70 (725/175)	0.67 (1244/312)	0.71 (1244/312)	1556			DAPK3	O43293	0.38 (562/128)	0.39 (735/165)	0.38 (725/182)	907
		ROCK2	O75116	0.68 (1780/453)	0.70 (2718/683)	0.68 (2724/682)	3406			DCLK1	O15075	0.69 (360/82)	0.44 (538/121)	0.59 (529/133)	662
		RSK2	P51812	0.48 (777/171)	0.53 (994/232)	0.65 (981/246)	1227			DRAK1	Q9UEE5	0.34 (483/109)	0.42 (538/118)	0.51 (527/132)	659
		YANK1	Q8WU08	0.01 (7/3)	0.45 (8/3)	-	11			DRAK2	O94768	0.39 (103/35)	0.61 (139/25)	0.38 (131/33)	164
		p70S6K	P23443	0.78 (621/146)	0.65 (1107/280)	0.70 (1109/278)	1387			MAPKAPK2	P49137	0.61 (964/234)	0.57 (1063/275)	0.71 (1084/272)	1356
	CK1	CK1a	P48729	0.26 (353/96)	0.18 (775/169)	0.23 (756/190)	946			MAPKAPK3	Q16644	0.04 (326/78)	0.03 (612/148)	0.25 (610/153)	763
		CK1d	P48730	0.56 (689/171)	0.62 (838/197)	0.61 (829/208)	1037			MARK2	Q7KZI7	0.46 (481/112)	0.29 (584/128)	0.40 (570/143)	713
		CK1g1	Q9HCP0	0.18 (384/83)	0.09 (506/110)	0.16 (493/124)	617			MARK3	P27448	0.42 (534/120)	0.53 (707/159)	0.48 (709/178)	887
		CK1g2	P78368	0.43 (412/100)	0.33 (546/118)	0.45 (539/135)	674			MELK	Q14680	0.50 (595/125)	0.39 (635/141)	0.55 (620/156)	776
		CK1g3	Q9Y6M4	0.49 (358/72)	0.18 (483/106)	0.25 (473/119)	592			MNK1	Q9BUB5	-	0.68 (298/69)	0.72 (295/74)	369
		TTBK1	Q5TCY1	0.00 (3/1)	1.00 (2/2)	-	4			MNK2	Q9HBH9	0.08 (20/5)	0.60 (895/190)	0.72 (868/217)	1085
		VRK1	Q99986	-	- (5/1)	-	6			MSK1-b	O75582	0.53 (391/86)	0.24 (472/102)	0.52 (459/115)	574
		VRK2	Q86Y07	0.33 (2/2)	-	-	6			PASK	Q96RG2	0.04 (27/5)	0.00 (67/18)	-	86
	CMGC	CDC2	P06493	0.71 (771/188)	0.67 (931/226)	0.63 (925/232)	1157			PHKg2	P15735	0.16 (441/99)	0.22 (519/111)	0.23 (505/127)	632
		CDK2	P24941	0.75 (4799/1252)	0.72 (6306/1715)	0.76 (6416/1605)	8021			PIM1	P11309	0.83 (1628/399)	0.80 (1847/433)	0.83 (1825/457)	2282
		CDK4	P11802	0.74 (88/21)	0.03 (670/179)	0.67 (682/171)	853			PIM2	Q9P1W9	0.76 (1370/344)	0.82 (1512/386)	0.77 (1520/380)	1900
		CDK5	Q00535	0.65 (459/113)	0.51 (895/205)	0.53 (908/227)	1135			RSK3-b	Q15418	0.09 (113/25)	0.07 (160/37)	0.05 (157/40)	197
		CDK6	Q00534	0.76 (100/26)	0.58 (303/76)	0.73 (303/76)	379		Other	AAK1	Q2M2I8	0.34 (156/50)	0.17 (182/46)	0.18 (183/46)	229
		CDK7	P50613	0.35 (380/108)	0.28 (472/106)	0.28 (462/116)	578			AurA	O14965	0.61 (1666/410)	0.66 (2182/531)	0.65 (2170/543)	2713
		CDK8	P49336	0.57 (347/96)	0.59 (524/132)	0.71 (524/132)	656			AurC	Q9UQB9	0.71 (97/25)	0.18 (145/36)	0.13 (144/37)	181
		CDK9	P50750	0.45 (649/184)	0.41 (744/181)	0.44 (741/186)	927			BIKE	Q9NSY1	0.40 (70/20)	0.10 (106/17)	0.01 (98/25)	123
		CDKL2	Q92772	0.27 (9/5)	0.04 (27/2)	-	29			BUB1	O43683	- (7/1)	0.48 (13/4)	-	17
		CDKL3	Q8IVW4	1.00 (4/2)	- (13/1)	-	14			CDC7	O00311	0.79 (390/107)	0.72 (636/146)	0.76 (625/157)	782
		CDKL5	O76039	0.24 (7/3)	0.87 (21/2)	-	24			CaMKK1	Q8N5S9	0.23 (44/12)	0.66 (60/6)	-	66
		CHED	Q14004	0.97 (16/5)	0.44 (60/18)	-	79			CaMKK2	Q96RR4	0.34 (130/34)	0.28 (161/37)	0.51 (158/40)	198
		CK2a1	P68400	0.82 (1070/254)	0.69 (1155/267)	0.79 (1137/285)	1422			GAK	O14976	0.14 (212/47)	0.06 (225/52)	0.12 (221/56)	277
		CK2a2	P19784	0.81 (203/54)	0.72 (257/52)	0.54 (248/62)	310			Haspin	Q8TF76	0.41 (32/10)	0.18 (36/6)	-	42
		CLK1	P49759	0.46 (209/64)	0.32 (287/67)	0.29 (283/71)	354			IRE1	O75460	0.46 (56/16)	0.38 (98/25)	0.00 (98/25)	123
		CLK2	P49760	0.81 (1221/305)	0.82 (1375/320)	0.82 (1360/341)	1701			MYT1	Q99640	0.18 (59/20)	0.57 (76/16)	-	92
		CLK3	P49761	0.66 (533/153)	0.49 (557/150)	0.54 (567/142)	709			NEK1	Q96PY6	- (27/4)	0.05 (68/12)	-	80
		CLK4	Q9HAZ1	0.70 (1061/277)	0.56 (1268/275)	0.59 (1237/310)	1547			NEK2	P51955	0.69 (282/69)	0.44 (787/176)	0.51 (783/196)	979
		CRK7	Q9NYV4	0.92 (7/2)	0.80 (48/14)	-	63			NEK7	Q8TDX7	0.21 (29/5)	0.00 (50/7)	-	57
		DYRK1A	Q13627	0.76 (1624/442)	0.68 (1986/497)	0.79 (1991/498)	2489			PEK	Q9NZJ5	0.88 (103/21)	0.62 (130/32)	0.89 (129/33)	162
		DYRK2	Q92630	0.15 (161/52)	0.33 (184/36)	0.19 (176/45)	221			PKR	P19525	0.21 (63/11)	0.14 (91/22)	0.02 (90/23)	113
		DYRK3	O43781	0.53 (394/96)	0.31 (460/98)	0.47 (448/112)	560			PLK1	P53350	0.70 (2696/682)	0.53 (3615/974)	0.67 (3672/918)	4590
		Erk1	P27361	0.52 (64/21)	0.15 (222/51)	0.68 (218/55)	273			PLK2	Q9NYY3	0.32 (110/16)	0.57 (120/22)	0.02 (113/29)	142
		Erk2	P28482	0.52 (2064/502)	0.07 (3494/921)	0.66 (3532/883)	4415			PLK3	Q9H4B4	0.68 (439/97)	0.45 (652/148)	0.58 (640/161)	801
		Erk3	Q16659	0.30 (40/11)	0.08 (55/7)	-	62			PLK4	O00444	0.83 (568/147)	0.80 (695/161)	0.71 (684/172)	856
		Erk5	Q13164	-	0.46 (112/31)	0.01 (117/30)	147			PRPK	Q96S44	-	0.49 (3/6)	-	9
		GSK3B	P49841	0.79 (3180/779)	0.72 (3717/904)	0.77 (3702/926)	4628			TBK1	Q9UHD2	0.42 (327/86)	0.48 (433/90)	0.43 (418/105)	523
		HIPK2	Q9H2X6	0.57 (506/118)	0.45 (634/135)	0.45 (618/155)	773			TTK	P33981	0.78 (299/61)	0.63 (441/110)	0.69 (453/114)	567
		HIPK3	Q9H422	0.75 (34/9)	0.63 (46/8)	-	54			ULK1	O75385	0.04 (70/21)	0.35 (91/19)	0.20 (88/22)	110
		JNK1	P45983	0.77 (890/225)	0.72 (1437/402)	0.75 (1473/369)	1842			ULK2	Q8IYT8	0.12 (31/8)	0.54 (41/4)	-	45
		JNK2	P45984	0.66 (932/233)	0.56 (1099/269)	0.68 (1097/275)	1372			ULK3	Q6PHR2	0.24 (45/14)	0.11 (54/9)	-	63
		JNK3	P53779	0.78 (569/143)	0.71 (682/211)	0.76 (714/179)	893			Wee1	P30291	0.84 (340/108)	0.83 (372/97)	0.78 (378/95)	473
		PCTAIRE1	Q00536	-	0.04 (65/11)	-	82			Wnk1	Q9H4A3	-	1.00 (12/2)	-	14
		PRP4	Q13523	0.94 (6/2)	0.01 (21/2)	-	23			Wnk3	Q9BYP7	0.00 (0/1)	-	-	6
		SRPK1	Q96SB4	0.53 (410/90)	0.15 (533/115)	0.30 (522/131)	653		STE	COT	P41279	0.88 (18/3)	0.34 (89/32)	0.00 (108/28)	136
		SRPK2	P78362	0.52 (33/9)	0.08 (45/5)	-	50			HGK	O95819	0.58 (411/93)	0.41 (1002/224)	0.49 (980/246)	1226
		p38a	Q16539	0.69 (6055/1586)	0.70 (7107/1921)	0.73 (7223/1806)	9029			HPK1	Q92918	0.83 (126/37)	0.66 (145/30)	0.70 (140/35)	175
		p38b	Q15759	0.41 (119/30)	0.50 (254/69)	0.38 (260/65)	325			LOK	O94804	0.27 (204/49)	0.12 (217/56)	0.27 (218/55)	273
		p38d	O15264	0.09 (498/112)	0.18 (655/152)	0.19 (645/162)	807			MAP2K1	Q02750	0.47 (223/55)	0.63 (669/162)	0.67 (664/167)	831
	TK	ABL1	P00519	0.83 (1292/301)	0.70 (1675/454)	0.78 (1703/426)	2129			MAP2K4	P45985	0.30 (31/4)	0.33 (124/24)	0.04 (118/30)	148
		ABL2	P42684	0.40 (62/7)	0.58 (154/44)	0.37 (160/41)	201			MAP2K6	P52564	0.49 (32/9)	0.59 (57/10)	-	67
		ACK	Q07912	0.56 (435/114)	0.37 (636/146)	0.52 (630/158)	788			MAP2K7	O14733	0.87 (40/7)	0.47 (43/10)	-	53
		ALK	Q9UM73	0.81 (1053/285)	0.73 (1462/348)	0.79 (1448/362)	1810			MAP3K5	Q99683	0.57 (255/60)	0.71 (275/57)	0.59 (265/67)	332
		BMX	P51813	0.29 (116/27)	0.39 (198/57)	0.46 (204/51)	255			MST1	Q13043	0.56 (70/19)	0.26 (88/22)	0.00 (89/23)	112
		BRK	Q13882	0.15 (267/64)	0.32 (486/113)	0.48 (479/120)	599			MST2	Q13188	0.44 (515/115)	0.38 (735/168)	0.47 (724/182)	906
		BTK	Q06187	0.67 (1831/473)	0.67 (1982/559)	0.75 (2032/509)	2541			MST3	Q9Y6E0	0.00 (36/10)	0.31 (56/6)	-	62
		CSK	P41240	0.30 (103/21)	0.30 (155/43)	0.57 (158/40)	198			MST4	Q9P289	0.07 (71/19)	0.64 (86/16)	0.02 (81/21)	102
		DDR1	Q08345	0.44 (131/36)	0.41 (228/55)	0.27 (226/57)	283			NIK	Q99558	0.48 (68/18)	0.44 (144/43)	0.47 (149/38)	187
		DDR2	Q16832	0.49 (126/36)	0.30 (244/59)	0.54 (248/62)	310			OSR1	O95747	0.18 (11/3)	0.54 (19/2)	-	21
		EGFR	P00533	0.74 (6489/1724)	0.12 (7754/2095)	0.76 (7879/1970)	9849			PAK1	Q13153	0.50 (662/161)	0.60 (838/205)	0.80 (834/209)	1043
		EphA2	P29317	0.69 (791/199)	0.64 (866/218)	0.57 (868/217)	1085			PAK3	O75914	0.90 (15/5)	0.41 (53/6)	-	59
		EphA3	P29320	0.06 (50/9)	0.22 (68/9)	-	77			PAK4	O96013	0.63 (791/211)	0.54 (1028/231)	0.72 (1007/252)	1259
		EphA5	P54756	0.01 (19/8)	0.37 (58/9)	-	67			PAK5	Q9P286	0.00 (46/13)	0.54 (56/8)	-	64
		EphA7	Q15375	0.23 (31/10)	0.48 (59/9)	-	68			PAK6	Q9NQU5	0.00 (30/12)	0.04 (52/9)	-	61
		EphA8	P29322	0.05 (31/8)	0.07 (54/9)	-	63			SLK	Q9H2G2	0.51 (524/122)	0.33 (625/140)	0.59 (612/153)	765
		EphB1	P54762	0.09 (26/8)	0.13 (53/5)	-	58			TAO3	Q9H2K8	0.40 (15/5)	0.30 (94/18)	0.02 (89/23)	112
		EphB3	P54753	0.56 (37/10)	0.08 (85/18)	0.08 (82/21)	103			TNIK	Q9UKE5	0.95 (59/6)	0.62 (122/24)	0.05 (120/31)	151
		EphB4	P54760	0.60 (367/100)	0.55 (448/101)	0.54 (439/110)	549			YSK1	O00506	0.45 (28/9)	0.32 (52/5)	-	57
		ErbB2	P04626	0.70 (854/223)	0.62 (1527/389)	0.72 (1556/390)	1946		TKL	ACTR2	P27037	0.06 (26/8)	0.20 (63/9)	-	72
		ErbB3	P21860	0.58 (46/12)	0.94 (61/9)	-	70			ACTR2B	Q13705	0.52 (16/5)	0.48 (49/5)	-	54
		ErbB4	Q15303	0.63 (580/118)	0.69 (774/183)	0.77 (765/192)	957			ALK2	Q04771	0.61 (309/83)	0.44 (440/96)	0.65 (429/108)	537
		FAK	Q05397	0.81 (1417/357)	0.82 (1624/412)	0.83 (1636/409)	2045			BMPR1B	O00238	0.37 (38/11)	0.24 (48/16)	-	64
		FES	P07332	0.01 (309/64)	0.09 (401/86)	0.13 (389/98)	487			BMPR2	Q13873	0.49 (20/6)	0.56 (55/12)	-	67
		FGFR1	P11362	0.70 (1710/417)	0.40 (2086/587)	0.80 (2138/535)	2673			BRAF	P15056	0.63 (1164/306)	0.70 (1593/401)	0.69 (1595/399)	1994
		FGFR2	P21802	0.81 (379/88)	0.24 (819/257)	0.74 (861/216)	1077			DLK	Q12852	0.54 (440/134)	0.10 (523/130)	0.71 (522/131)	653
		FGFR3	P22607	0.51 (410/99)	0.05 (1521/431)	0.71 (1564/391)	1955			ILK	Q13418	0.40 (123/25)	0.21 (131/26)	0.08 (125/32)	157
		FGFR4	P22455	0.71 (171/31)	0.63 (741/219)	0.72 (768/192)	960			IRAK1	P51617	0.56 (343/89)	0.30 (543/126)	0.45 (544/136)	680
		FLT3	P36888	0.00 (4/1)	0.59 (2324/619)	0.70 (2355/589)	2944			IRAK3	Q9Y616	0.12 (46/11)	0.06 (64/11)	-	75
		FMS	P07333	0.77 (1054/229)	0.69 (1542/376)	0.78 (1535/384)	1919			IRAK4	Q9NWZ3	0.66 (1007/263)	0.71 (1099/265)	0.74 (1091/273)	1364
		HCK	P08631	0.45 (200/41)	0.25 (276/58)	0.55 (267/67)	334			LIMK1	P53667	0.50 (604/139)	0.38 (769/170)	0.41 (751/188)	939
		IGF1R	P08069	0.77 (1479/390)	0.70 (2094/516)	0.76 (2088/522)	2610			LIMK2	P53671	0.85 (33/6)	0.70 (183/46)	0.63 (196/49)	245
		INSR	P06213	0.71 (802/201)	0.52 (920/228)	0.69 (918/230)	1148			RIPK1	Q13546	0.27 (36/11)	0.51 (249/72)	0.40 (260/65)	325
		ITK	Q08881	0.62 (710/166)	0.60 (868/197)	0.67 (852/213)	1065			RIPK2	O43353	0.55 (166/54)	0.38 (205/63)	0.48 (216/54)	270
		JAK1	P23458	0.72 (1467/366)	0.04 (1601/432)	0.76 (1626/407)	2033			TAK1	O43318	0.32 (169/35)	0.63 (173/39)	0.37 (169/43)	212
		JAK2-b	O60674	0.75 (2958/793)	0.15 (3227/847)	0.74 (3259/815)	4074			TGFbR1	P36897	0.59 (434/122)	0.61 (686/211)	0.65 (723/181)	904
		JAK3	P52333	0.76 (2013/494)	0.05 (2471/651)	0.76 (2504/627)	3131			TGFbR2	P37173	0.56 (92/23)	0.52 (134/37)	0.69 (137/35)	172
		KDR	P35968	0.66 (4593/1227)	0.66 (5291/1472)	0.69 (5410/1353)	6763			ZAK	Q9NYL2	0.39 (398/99)	0.53 (558/133)	0.59 (564/141)	705
		KIT	P10721	0.51 (977/246)	0.48 (1264/307)	0.46 (1256/315)	1571
		LCK	P06239	0.59 (1169/295)	0.62 (1431/369)	0.73 (1440/360)	1800
		LMR3	Q96Q04	-	0.56 (6/5)	-	11
		MER	Q12866	0.61 (261/70)	0.62 (358/86)	0.59 (355/89)	444
		MET	P08581	0.73 (2174/578)	0.06 (3129/791)	0.80 (3136/784)	3920
		PDGFRa	P16234	0.65 (325/85)	0.66 (676/160)	0.49 (679/170)	849
		PYK2	Q14289	0.57 (505/107)	0.43 (580/143)	0.36 (578/145)	723
		RET	P07949	0.48 (622/152)	0.43 (1094/271)	0.58 (1092/273)	1365
		RON	Q04912	0.09 (164/44)	0.27 (346/72)	0.36 (336/84)	420
		ROS	P08922	0.50 (524/111)	0.40 (600/131)	0.61 (586/147)	733
		SRC	P12931	0.66 (1443/361)	0.51 (1590/439)	0.66 (1623/406)	2029
		SYK	P43405	0.77 (2089/497)	0.78 (2103/553)	0.74 (2124/532)	2656
		TIE2	Q02763	0.65 (334/102)	0.59 (496/102)	0.68 (478/120)	598
		TRKA	P04629	0.62 (504/107)	0.55 (1313/325)	0.58 (1310/328)	1638
		TRKB	Q16620	0.52 (517/126)	0.64 (1033/253)	0.65 (1029/258)	1287
		TRKC	Q16288	0.33 (558/134)	0.47 (731/173)	0.53 (723/181)	904
		TYK2	P29597	0.70 (1030/246)	0.01 (1207/289)	0.69 (1196/300)	1496
		ZAP70	P43403	0.33 (192/46)	0.30 (237/48)	0.23 (228/57)	285

## Sheet: random split
		Kinase	Accession	DiffDock	VinaGPU	ECFP	# of Activities			Kinase	Accession	DiffDock	VinaGPU	ECFP	# of Activities
	AGC	AKT1	P31749	0.74 (1311/325)	0.71 (2018/542)	0.72 (2050/513)	2563		CAMK	AMPKa2	P54646	0.94 (51/15)	0.64 (136/31)	0.63 (133/34)	167
		AKT2	P31751	0.89 (430/91)	0.86 (1107/267)	0.89 (1099/275)	1374			CASK	O14936	- (10/1)	0.23 (11/6)	-	17
		BARK1	P25098	0.09 (126/26)	0.58 (258/62)	0.69 (256/65)	321			CHK1	O14757	0.72 (1559/399)	0.76 (1715/424)	0.75 (1712/429)	2141
		GPRK5	P34947	0.62 (80/15)	0.64 (368/86)	0.38 (364/91)	455			CHK2	O96017	0.75 (551/154)	0.72 (857/234)	0.65 (877/220)	1097
		MRCKb	Q9Y5S2	0.89 (19/4)	0.03 (56/17)	-	73			CaMK1a	Q14012	0.73 (486/120)	0.37 (563/157)	0.10 (576/144)	720
		NDR1	Q15208	-	0.36 (14/4)	-	20			CaMK1d	Q8IU85	0.64 (219/64)	0.49 (249/80)	0.21 (263/66)	329
		PDK1	O15530	0.71 (812/175)	0.85 (1007/241)	0.75 (999/250)	1249			CaMK1g	Q96NX5	0.19 (31/7)	0.31 (45/8)	-	54
		PKACa	P17612	0.64 (603/150)	0.67 (917/229)	0.57 (925/232)	1157			CaMK2a	Q9UQM7	0.45 (258/72)	0.88 (285/75)	0.08 (288/72)	360
		PKCh	P24723	0.81 (54/18)	0.23 (185/42)	0.60 (181/46)	227			CaMK2b	Q13554	0.77 (464/103)	0.84 (522/116)	0.33 (510/128)	638
		PKCi	P41743	0.30 (421/98)	0.47 (829/184)	0.58 (813/204)	1017			CaMK2d	Q13557	0.88 (540/134)	0.80 (582/162)	0.84 (596/149)	745
		PKCt	Q04759	0.76 (280/70)	0.60 (571/167)	0.75 (590/148)	738			CaMK2g	Q13555	0.72 (443/133)	0.66 (528/99)	0.40 (504/127)	631
		PKG1	Q13976	0.74 (210/59)	0.68 (451/142)	0.36 (482/121)	603			DAPK1	P53355	0.89 (38/12)	0.50 (77/16)	-	95
		PKN1	Q16512	0.12 (53/11)	0.35 (94/15)	0.10 (87/22)	109			DAPK2	Q9UIK4	0.83 (44/10)	0.79 (55/13)	-	68
		ROCK1	Q13464	0.81 (719/181)	0.77 (1232/324)	0.71 (1244/312)	1556			DAPK3	O43293	0.56 (561/129)	0.68 (704/196)	0.38 (725/182)	907
		ROCK2	O75116	0.70 (1773/460)	0.75 (2727/674)	0.68 (2724/682)	3406			DCLK1	O15075	0.75 (359/83)	0.75 (521/138)	0.59 (529/133)	662
		RSK2	P51812	0.71 (769/179)	0.65 (993/233)	0.65 (981/246)	1227			DRAK1	Q9UEE5	0.75 (463/129)	0.71 (523/133)	0.51 (527/132)	659
		YANK1	Q8WU08	-	0.98 (9/2)	-	11			DRAK2	O94768	0.74 (113/25)	0.59 (137/27)	0.38 (131/33)	164
		p70S6K	P23443	0.74 (629/138)	0.74 (1091/296)	0.70 (1109/278)	1387			MAPKAPK2	P49137	0.66 (994/204)	0.68 (1078/260)	0.71 (1084/272)	1356
	CK1	CK1a	P48729	0.40 (352/97)	0.32 (748/196)	0.23 (756/190)	946			MAPKAPK3	Q16644	0.00 (319/85)	0.10 (613/147)	0.25 (610/153)	763
		CK1d	P48730	0.74 (676/184)	0.64 (829/206)	0.61 (829/208)	1037			MARK2	Q7KZI7	0.76 (465/128)	0.46 (559/153)	0.40 (570/143)	713
		CK1g1	Q9HCP0	0.48 (375/92)	0.48 (506/110)	0.16 (493/124)	617			MARK3	P27448	0.78 (536/118)	0.69 (683/183)	0.48 (709/178)	887
		CK1g2	P78368	0.78 (411/101)	0.61 (546/118)	0.45 (539/135)	674			MELK	Q14680	0.77 (586/134)	0.57 (598/178)	0.55 (620/156)	776
		CK1g3	Q9Y6M4	0.68 (340/90)	0.49 (484/105)	0.25 (473/119)	592			MNK1	Q9BUB5	-	0.67 (285/82)	0.72 (295/74)	369
		TTBK1	Q5TCY1	-	- (3/1)	-	4			MNK2	Q9HBH9	0.38 (22/3)	0.76 (884/201)	0.72 (868/217)	1085
		TTBK2	Q6IQ55	-	- (1/1)	-	2			MSK1-b	O75582	0.54 (391/86)	0.55 (459/115)	0.52 (459/115)	574
		VRK1	Q99986	-	- (5/1)	-	6			PASK	Q96RG2	0.23 (23/9)	0.21 (74/11)	-	86
		VRK2	Q86Y07	-	0.69 (3/3)	-	6			PHKg2	P15735	0.61 (448/92)	0.36 (496/134)	0.23 (505/127)	632
	CMGC	CDC2	P06493	0.74 (774/185)	0.77 (934/223)	0.63 (925/232)	1157			PIM1	P11309	0.85 (1599/428)	0.84 (1808/472)	0.83 (1825/457)	2282
		CDK2	P24941	0.74 (4851/1200)	0.71 (6421/1600)	0.76 (6416/1605)	8021			PIM2	Q9P1W9	0.75 (1402/312)	0.78 (1526/372)	0.77 (1520/380)	1900
		CDK4	P11802	0.86 (92/17)	0.10 (685/164)	0.67 (682/171)	853			RSK3-b	Q15418	0.53 (109/29)	0.70 (165/32)	0.05 (157/40)	197
		CDK5	Q00535	0.74 (451/121)	0.63 (878/222)	0.53 (908/227)	1135		Other	AAK1	Q2M2I8	0.61 (162/44)	0.66 (178/50)	0.18 (183/46)	229
		CDK6	Q00534	0.72 (100/26)	0.60 (311/68)	0.73 (303/76)	379			AurA	O14965	0.72 (1666/410)	0.78 (2186/527)	0.65 (2170/543)	2713
		CDK7	P50613	0.51 (395/93)	0.55 (475/103)	0.28 (462/116)	578			AurC	Q9UQB9	0.65 (98/24)	0.33 (149/32)	0.13 (144/37)	181
		CDK8	P49336	0.62 (350/93)	0.65 (536/120)	0.71 (524/132)	656			BIKE	Q9NSY1	0.76 (73/17)	0.32 (97/26)	0.01 (98/25)	123
		CDK9	P50750	0.55 (683/150)	0.43 (731/194)	0.44 (741/186)	927			BUB1	O43683	- (7/1)	- (16/1)	-	17
		CDKL1	Q00532	-	- (2/1)	-	3			CDC7	O00311	0.75 (399/98)	0.82 (614/168)	0.76 (625/157)	782
		CDKL2	Q92772	-	0.69 (26/3)	-	29			CaMKK1	Q8N5S9	0.57 (42/14)	0.00 (50/16)	-	66
		CDKL3	Q8IVW4	-	1.00 (12/2)	-	14			CaMKK2	Q96RR4	0.59 (129/35)	0.60 (154/44)	0.51 (158/40)	198
		CDKL5	O76039	0.63 (8/2)	0.02 (20/3)	-	24			GAK	O14976	0.54 (213/46)	0.18 (230/47)	0.12 (221/56)	277
		CHED	Q14004	0.61 (17/4)	0.09 (57/21)	-	79			Haspin	Q8TF76	0.33 (36/6)	0.80 (36/6)	-	42
		CK2a1	P68400	0.80 (1072/252)	0.81 (1154/268)	0.79 (1137/285)	1422			IRE1	O75460	0.43 (58/14)	0.77 (99/24)	0.00 (98/25)	123
		CK2a2	P19784	0.84 (208/49)	0.87 (254/55)	0.54 (248/62)	310			MYT1	Q99640	0.18 (64/15)	0.78 (73/19)	-	92
		CLK1	P49759	0.53 (208/65)	0.47 (284/70)	0.29 (283/71)	354			NEK1	Q96PY6	0.26 (26/5)	0.41 (63/17)	-	80
		CLK2	P49760	0.87 (1230/296)	0.89 (1367/328)	0.82 (1360/341)	1701			NEK2	P51955	0.65 (285/66)	0.57 (784/179)	0.51 (783/196)	979
		CLK3	P49761	0.62 (546/140)	0.56 (558/149)	0.54 (567/142)	709			NEK7	Q8TDX7	0.02 (27/7)	0.44 (41/16)	-	57
		CLK4	Q9HAZ1	0.79 (1068/270)	0.73 (1229/314)	0.59 (1237/310)	1547			PEK	Q9NZJ5	0.77 (104/20)	0.86 (129/33)	0.89 (129/33)	162
		CRK7	Q9NYV4	-	0.20 (51/11)	-	63			PKR	P19525	0.39 (57/17)	0.20 (94/19)	0.02 (90/23)	113
		DYRK1A	Q13627	0.82 (1660/406)	0.81 (1981/502)	0.79 (1991/498)	2489			PLK1	P53350	0.62 (2702/676)	0.54 (3678/911)	0.67 (3672/918)	4590
		DYRK2	Q92630	0.50 (175/38)	0.45 (173/47)	0.19 (176/45)	221			PLK2	Q9NYY3	0.66 (97/29)	0.52 (115/27)	0.02 (113/29)	142
		DYRK3	O43781	0.64 (391/99)	0.63 (427/131)	0.47 (448/112)	560			PLK3	Q9H4B4	0.62 (422/114)	0.55 (632/168)	0.58 (640/161)	801
		Erk1	P27361	0.91 (67/18)	0.71 (212/61)	0.68 (218/55)	273			PLK4	O00444	0.88 (568/147)	0.85 (685/171)	0.71 (684/172)	856
		Erk2	P28482	0.53 (2068/498)	0.09 (3555/860)	0.66 (3532/883)	4415			PRPK	Q96S44	-	0.96 (6/3)	-	9
		Erk3	Q16659	0.15 (37/14)	0.05 (50/12)	-	62			TBK1	Q9UHD2	0.38 (305/108)	0.55 (412/111)	0.43 (418/105)	523
		Erk5	Q13164	-	0.53 (124/19)	0.01 (117/30)	147			TTK	P33981	0.77 (286/74)	0.64 (457/94)	0.69 (453/114)	567
		GSK3B	P49841	0.75 (3179/780)	0.71 (3735/886)	0.77 (3702/926)	4628			ULK1	O75385	0.57 (71/20)	0.42 (88/22)	0.20 (88/22)	110
		HIPK2	Q9H2X6	0.73 (496/128)	0.69 (610/159)	0.45 (618/155)	773			ULK2	Q8IYT8	0.66 (35/4)	0.77 (41/4)	-	45
		HIPK3	Q9H422	0.83 (39/4)	0.10 (43/11)	-	54			ULK3	Q6PHR2	0.33 (51/8)	0.79 (47/16)	-	63
		JNK1	P45983	0.70 (911/204)	0.76 (1474/365)	0.75 (1473/369)	1842			Wee1	P30291	0.83 (364/84)	0.81 (364/105)	0.78 (378/95)	473
		JNK2	P45984	0.80 (917/248)	0.62 (1097/271)	0.68 (1097/275)	1372			Wnk1	Q9H4A3	-	0.59 (8/6)	-	14
		JNK3	P53779	0.75 (561/151)	0.75 (738/155)	0.76 (714/179)	893		STE	COT	P41279	0.71 (14/7)	0.42 (92/29)	0.00 (108/28)	136
		PCTAIRE1	Q00536	-	0.35 (54/22)	-	82			HGK	O95819	0.59 (397/107)	0.60 (992/234)	0.49 (980/246)	1226
		PRP4	Q13523	0.14 (5/3)	0.29 (20/3)	-	23			HPK1	Q92918	0.85 (131/32)	0.67 (143/32)	0.70 (140/35)	175
		SRPK1	Q96SB4	0.36 (410/90)	0.41 (518/130)	0.30 (522/131)	653			LOK	O94804	0.70 (200/53)	0.20 (205/68)	0.27 (218/55)	273
		SRPK2	P78362	0.96 (36/6)	0.55 (34/16)	-	50			MAP2K1	Q02750	0.62 (224/54)	0.72 (648/183)	0.67 (664/167)	831
		p38a	Q16539	0.71 (6150/1491)	0.72 (7179/1849)	0.73 (7223/1806)	9029			MAP2K4	P45985	0.74 (32/3)	0.41 (119/29)	0.04 (118/30)	148
		p38b	Q15759	0.26 (118/31)	0.53 (262/61)	0.38 (260/65)	325			MAP2K6	P52564	0.44 (36/5)	0.80 (53/14)	-	67
		p38d	O15264	0.24 (488/122)	0.21 (630/177)	0.19 (645/162)	807			MAP2K7	O14733	0.97 (42/5)	0.00 (44/9)	-	53
	TK	ABL1	P00519	0.79 (1284/309)	0.78 (1698/431)	0.78 (1703/426)	2129			MAP3K5	Q99683	0.58 (251/64)	0.74 (269/63)	0.59 (265/67)	332
		ABL2	P42684	0.50 (59/10)	0.67 (144/54)	0.37 (160/41)	201			MST1	Q13043	0.93 (69/20)	0.49 (88/22)	0.00 (89/23)	112
		ACK	Q07912	0.72 (446/103)	0.66 (633/149)	0.52 (630/158)	788			MST2	Q13188	0.79 (513/117)	0.74 (744/159)	0.47 (724/182)	906
		ALK	Q9UM73	0.86 (1062/276)	0.75 (1469/341)	0.79 (1448/362)	1810			MST3	Q9Y6E0	0.48 (42/4)	0.58 (53/9)	-	62
		BMX	P51813	0.71 (107/36)	0.73 (210/45)	0.46 (204/51)	255			MST4	Q9P289	0.49 (68/22)	0.50 (78/24)	0.02 (81/21)	102
		BRK	Q13882	0.47 (259/72)	0.59 (476/123)	0.48 (479/120)	599			NIK	Q99558	0.30 (68/18)	0.53 (141/46)	0.47 (149/38)	187
		BTK	Q06187	0.76 (1798/506)	0.71 (2051/490)	0.75 (2032/509)	2541			OSR1	O95747	1.00 (12/2)	0.00 (15/6)	-	21
		CSK	P41240	0.83 (104/20)	0.66 (142/56)	0.57 (158/40)	198			PAK1	Q13153	0.76 (657/166)	0.70 (821/222)	0.80 (834/209)	1043
		DDR1	Q08345	0.56 (135/32)	0.64 (228/55)	0.27 (226/57)	283			PAK3	O75914	0.95 (14/6)	0.89 (46/13)	-	59
		DDR2	Q16832	0.57 (126/36)	0.56 (229/74)	0.54 (248/62)	310			PAK4	O96013	0.79 (800/202)	0.81 (1039/220)	0.72 (1007/252)	1259
		EGFR	P00533	0.76 (6542/1671)	0.13 (7834/2015)	0.76 (7879/1970)	9849			PAK5	Q9P286	0.73 (45/14)	0.56 (52/12)	-	64
		EphA2	P29317	0.75 (789/201)	0.72 (869/215)	0.57 (868/217)	1085			PAK6	Q9NQU5	0.05 (32/10)	0.79 (44/17)	-	61
		EphA3	P29320	0.68 (46/13)	0.71 (57/20)	-	77			SLK	Q9H2G2	0.59 (503/143)	0.57 (639/126)	0.59 (612/153)	765
		EphA5	P54756	0.67 (21/6)	0.46 (56/11)	-	67			TAO3	Q9H2K8	0.00 (15/5)	0.51 (81/31)	0.02 (89/23)	112
		EphA7	Q15375	0.75 (29/12)	0.43 (53/15)	-	68			TNIK	Q9UKE5	0.80 (54/11)	0.75 (121/25)	0.05 (120/31)	151
		EphA8	P29322	0.94 (34/5)	0.66 (52/11)	-	63			YSK1	O00506	0.96 (29/8)	0.31 (45/12)	-	57
		EphB1	P54762	0.95 (29/5)	0.59 (49/9)	-	58		TKL	ACTR2	P27037	0.06 (26/8)	0.20 (63/9)	-	72
		EphB3	P54753	0.37 (33/14)	0.22 (75/28)	0.08 (82/21)	103			ACTR2B	Q13705	0.52 (16/5)	0.48 (49/5)	-	54
		EphB4	P54760	0.76 (381/86)	0.75 (439/110)	0.54 (439/110)	549			ALK2	Q04771	0.61 (309/83)	0.44 (440/96)	0.65 (429/108)	537
		ErbB2	P04626	0.69 (873/204)	0.69 (1534/382)	0.72 (1556/390)	1946			BMPR1B	O00238	0.37 (38/11)	0.24 (48/16)	-	64
		ErbB3	P21860	0.75 (39/19)	0.78 (57/13)	-	70			BMPR2	Q13873	0.49 (20/6)	0.56 (55/12)	-	67
		ErbB4	Q15303	0.85 (563/135)	0.81 (785/172)	0.77 (765/192)	957			BRAF	P15056	0.63 (1164/306)	0.70 (1593/401)	0.69 (1595/399)	1994
		FAK	Q05397	0.87 (1395/379)	0.87 (1647/389)	0.83 (1636/409)	2045			DLK	Q12852	0.54 (440/134)	0.10 (523/130)	0.71 (522/131)	653
		FES	P07332	0.78 (286/87)	0.72 (382/105)	0.13 (389/98)	487			ILK	Q13418	0.40 (123/25)	0.21 (131/26)	0.08 (125/32)	157
		FGFR1	P11362	0.82 (1724/403)	0.47 (2126/547)	0.80 (2138/535)	2673			IRAK1	P51617	0.56 (343/89)	0.30 (543/126)	0.45 (544/136)	680
		FGFR2	P21802	0.90 (369/98)	0.47 (842/234)	0.74 (861/216)	1077			IRAK3	Q9Y616	0.12 (46/11)	0.06 (64/11)	-	75
		FGFR3	P22607	0.83 (393/116)	0.13 (1572/380)	0.71 (1564/391)	1955			IRAK4	Q9NWZ3	0.66 (1007/263)	0.71 (1099/265)	0.74 (1091/273)	1364
		FGFR4	P22455	0.81 (160/42)	0.74 (747/213)	0.72 (768/192)	960			LIMK1	P53667	0.50 (604/139)	0.38 (769/170)	0.41 (751/188)	939
		FLT3	P36888	- (4/1)	0.64 (2360/583)	0.70 (2355/589)	2944			LIMK2	P53671	0.85 (33/6)	0.70 (183/46)	0.63 (196/49)	245
		FMS	P07333	0.73 (1020/263)	0.75 (1517/401)	0.78 (1535/384)	1919			RIPK1	Q13546	0.27 (36/11)	0.51 (249/72)	0.40 (260/65)	325
		HCK	P08631	0.65 (186/55)	0.67 (264/70)	0.55 (267/67)	334			RIPK2	O43353	0.55 (166/54)	0.38 (205/63)	0.48 (216/54)	270
		IGF1R	P08069	0.86 (1505/364)	0.75 (2092/518)	0.76 (2088/522)	2610			TAK1	O43318	0.32 (169/35)	0.63 (173/39)	0.37 (169/43)	212
		INSR	P06213	0.85 (794/209)	0.73 (910/238)	0.69 (918/230)	1148			TGFbR1	P36897	0.59 (434/122)	0.61 (686/211)	0.65 (723/181)	904
		ITK	Q08881	0.77 (701/175)	0.75 (858/207)	0.67 (852/213)	1065			TGFbR2	P37173	0.56 (92/23)	0.52 (134/37)	0.69 (137/35)	172
		JAK1	P23458	0.80 (1462/371)	0.06 (1635/398)	0.76 (1626/407)	2033			ZAK	Q9NYL2	0.39 (398/99)	0.53 (558/133)	0.59 (564/141)	705
		JAK2-b	O60674	0.78 (2990/761)	0.22 (3254/820)	0.74 (3259/815)	4074
		JAK3	P52333	0.82 (1959/548)	0.09 (2500/622)	0.76 (2504/627)	3131
		KDR	P35968	0.73 (4712/1108)	0.64 (5416/1347)	0.69 (5410/1353)	6763
		KIT	P10721	0.42 (970/253)	0.58 (1239/332)	0.46 (1256/315)	1571
		LCK	P06239	0.73 (1183/281)	0.69 (1428/372)	0.73 (1440/360)	1800
		LMR3	Q96Q04	-	0.94 (9/2)	-	11
		MER	Q12866	0.61 (240/91)	0.57 (351/93)	0.59 (355/89)	444
		MET	P08581	0.78 (2163/589)	0.07 (3131/789)	0.80 (3136/784)	3920
		PDGFRa	P16234	0.64 (335/75)	0.57 (653/183)	0.49 (679/170)	849
		PYK2	Q14289	0.71 (478/134)	0.54 (583/140)	0.36 (578/145)	723
		RET	P07949	0.67 (597/177)	0.62 (1096/269)	0.58 (1092/273)	1365
		RON	Q04912	0.64 (165/43)	0.46 (335/83)	0.36 (336/84)	420
		ROS	P08922	0.70 (516/119)	0.73 (603/128)	0.61 (586/147)	733
		SRC	P12931	0.72 (1458/346)	0.70 (1624/405)	0.66 (1623/406)	2029
		SYK	P43405	0.79 (2095/491)	0.77 (2098/558)	0.74 (2124/532)	2656
		TIE2	Q02763	0.69 (344/92)	0.71 (475/123)	0.68 (478/120)	598
		TRKA	P04629	0.79 (497/114)	0.72 (1327/311)	0.58 (1310/328)	1638
		TRKB	Q16620	0.77 (516/127)	0.80 (1030/256)	0.65 (1029/258)	1287
		TRKC	Q16288	0.65 (540/152)	0.76 (733/171)	0.53 (723/181)	904
		TYK2	P29597	0.78 (1016/260)	0.01 (1188/308)	0.69 (1196/300)	1496
		ZAP70	P43403	0.57 (180/58)	0.65 (225/60)	0.23 (228/57)	285

## Sheet: kinase split
		Kinase	Accession	DiffDock	VinaGPU	ECFP	# of Activities
	AGC	AKT2	P31751	0.82 (0/521)	-	0.89 (1099/275)	1374
		BARK1	P25098	-	0.01 (0/320)	0.69 (256/65)	321
		GPRK5	P34947	0.35 (0/95)	-	0.38 (364/91)	455
		PKACa	P17612	-	0.27 (0/1146)	0.57 (925/232)	1157
		PKCh	P24723	0.64 (0/72)	-	0.60 (181/46)	227
		ROCK1	Q13464	0.21 (0/900)	-	0.71 (1244/312)	1556
		ROCK2	O75116	0.15 (0/2233)	-	0.68 (2724/682)	3406
		RSK2	P51812	-	0.32 (0/1226)	0.65 (981/246)	1227
		p70S6K	P23443	0.21 (0/767)	-	0.70 (1109/278)	1387
	CK1	CK1g3	Q9Y6M4	0.53 (0/430)	-	0.25 (473/119)	592
		VRK1	Q99986	-	0.38 (0/6)	-	6
	CMGC	CDC2	P06493	0.72 (0/959)	-	0.63 (925/232)	1157
		CDK2	P24941	-	0.20 (0/8021)	0.76 (6416/1605)	8021
		CDK9	P50750	-	0.21 (0/925)	0.44 (741/186)	927
		CHED	Q14004	-	0.27 (0/78)	-	79
		CK2a1	P68400	-	0.34 (0/1422)	0.79 (1137/285)	1422
		CK2a2	P19784	0.77 (0/257)	0.45 (0/309)	0.54 (248/62)	310
		CLK4	Q9HAZ1	0.40 (0/1338)	-	0.59 (1237/310)	1547
		CRK7	Q9NYV4	0.31 (0/9)	-	-	63
		DYRK1A	Q13627	0.56 (0/2066)	0.59 (0/2483)	0.79 (1991/498)	2489
		DYRK2	Q92630	-	0.08 (0/220)	0.19 (176/45)	221
		DYRK3	O43781	-	0.48 (0/558)	0.47 (448/112)	560
		Erk1	P27361	0.71 (0/85)	-	0.68 (218/55)	273
		Erk3	Q16659	-	0.13 (0/62)	-	62
		Erk5	Q13164	-	0.22 (0/143)	0.01 (117/30)	147
		HIPK3	Q9H422	-	0.20 (0/54)	-	54
		JNK2	P45984	0.69 (0/1165)	-	0.68 (1097/275)	1372
		PRP4	Q13523	0.07 (0/8)	-	-	23
		p38b	Q15759	0.54 (0/149)	0.45 (0/323)	0.38 (260/65)	325
	TK	ABL2	P42684	-	0.45 (0/198)	0.37 (160/41)	201
		ACK	Q07912	-	0.39 (0/782)	0.52 (630/158)	788
		DDR1	Q08345	0.43 (0/167)	-	0.27 (226/57)	283
		DDR2	Q16832	0.18 (0/162)	-	0.54 (248/62)	310
		EphA3	P29320	0.78 (0/59)	-	-	77
		EphA7	Q15375	0.66 (0/41)	-	-	68
		ErbB2	P04626	-	0.45 (0/1916)	0.72 (1556/390)	1946
		ErbB4	Q15303	0.68 (0/698)	-	0.77 (765/192)	957
		FGFR1	P11362	0.65 (0/2127)	-	0.80 (2138/535)	2673
		JAK1	P23458	0.41 (0/1833)	-	0.76 (1626/407)	2033
		JAK2-b	O60674	-	0.05 (0/4074)	0.74 (3259/815)	4074
		JAK3	P52333	0.31 (0/2507)	0.04 (0/3122)	0.76 (2504/627)	3131
		MET	P08581	0.09 (0/2752)	-	0.80 (3136/784)	3920
		PDGFRa	P16234	0.45 (0/410)	-	0.49 (679/170)	849
		ROS	P08922	-	0.57 (0/731)	0.61 (586/147)	733
		SRC	P12931	-	0.37 (0/2029)	0.66 (1623/406)	2029
		TRKA	P04629	-	0.36 (0/1638)	0.58 (1310/328)	1638
		TYK2	P29597	0.47 (0/1276)	-	0.69 (1196/300)	1496
		ZAP70	P43403	0.51 (0/238)	-	0.23 (228/57)	285
	CAMK	CHK1	O14757	0.20 (0/1958)	-	0.75 (1712/429)	2141
		DAPK1	P53355	0.63 (0/50)	-	-	95
		DCLK1	O15075	-	0.20 (0/659)	0.59 (529/133)	662
		DRAK1	Q9UEE5	-	0.51 (0/656)	0.51 (527/132)	659
		MAPKAPK3	Q16644	0.03 (0/404)	-	0.25 (610/153)	763
		MARK2	Q7KZI7	-	0.56 (0/712)	0.40 (570/143)	713
		PIM2	Q9P1W9	0.58 (0/1714)	-	0.77 (1520/380)	1900
	Other	AAK1	Q2M2I8	0.22 (0/206)	-	0.18 (183/46)	229
		AurA	O14965	0.16 (0/2076)	0.22 (0/2713)	0.65 (2170/543)	2713
		BUB1	O43683	-	0.02 (0/17)	-	17
		IRE1	O75460	-	0.24 (0/123)	0.00 (98/25)	123
		ULK3	Q6PHR2	-	0.71 (0/63)	-	63
		Wee1	P30291	-	0.26 (0/469)	0.78 (378/95)	473
	STE	MAP2K1	Q02750	-	0.05 (0/831)	0.67 (664/167)	831
		MAP3K5	Q99683	0.12 (0/315)	-	0.59 (265/67)	332
		MST1	Q13043	0.38 (0/89)	-	0.00 (89/23)	112
		SLK	Q9H2G2	-	0.44 (0/765)	0.59 (612/153)	765
		TAO3	Q9H2K8	0.57 (0/20)	-	0.02 (89/23)	112
		TNIK	Q9UKE5	-	0.44 (0/146)	0.05 (120/31)	151
		ALK2	Q04771	nan	nan	0.65 (429/108)	537
		BMPR1B	O00238	nan	0.43 (0/64)	nan	64
		BRAF	P15056	nan	0.03 (0/1994)	0.69 (1595/399)	1994
		DLK	Q12852	nan	nan	0.71 (522/131)	653
		ILK	Q13418	nan	nan	0.08 (125/32)	157
		IRAK1	P51617	nan	0.39 (0/669)	0.45 (544/136)	680
		IRAK4	Q9NWZ3	nan	0.35 (0/1364)	0.74 (1091/273)	1364
		LIMK1	P53667	nan	nan	0.41 (751/188)	939
		LIMK2	P53671	nan	nan	0.63 (196/49)	245
		RIPK1	Q13546	0.01 (0/47)	nan	0.40 (260/65)	325
		RIPK2	O43353	nan	nan	0.48 (216/54)	270
		TAK1	O43318	0.17 (0/204)	0.10 (0/212)	0.37 (169/43)	212
		TGFbR1	P36897	nan	nan	0.65 (723/181)	904
		TGFbR2	P37173	nan	nan	0.69 (137/35)	172
		ZAK	Q9NYL2	0.26 (0/497)	nan	0.59 (564/141)	705
	CAMK
	Other
	STE
	TKL
